# Supplementary material for: Artificial Intelligence, Deep Learning, and Computer Vision in Hysteroscopy: A Systematic Review
Source: Diagnostics (Basel). 2026 Jun 18;16(12):1899. doi: 10.3390/diagnostics16121899 (PMC13298016; doi:10.3390/diagnostics16121899)
Supplement: Supplementary file 1 [file diagnostics-16-01899-s001.zip]

Archive with 1 entries (1 files):
- diagnostics-4352305-supplementary.pdf
